# Supplementary material for: The Female Reproductive Tract Microbiota and Endometrial Cancer: A Systematic Review
Source: Int J Mol Sci. 2025 Sep 12;26(18):8877. doi: 10.3390/ijms26188877 (PMC12470098; doi:10.3390/ijms26188877)
Supplement: Supplementary file 1 [file ijms-26-08877-s001.zip]

Archive with 2 entries (2 files):
- Supplemental-S1 JBI Analytical Cross-Sectional appraisal matrix .pdf
- Supplemental-S2 methods_summary.pdf
